# Supplementary material for: N-(4-Chloro­phenyl)-N′-(4-methyl­phen­yl)succinamide
Source: Acta Crystallogr Sect E Struct Rep Online. 2011 Aug 27;67(Pt 9):o2419. doi: 10.1107/S1600536811032740 (PMC3200890; doi:10.1107/S1600536811032740)
Supplement: Supplementary file 2 [file e-67-o2419-Isup2.hkl]

# 
# h,k,l, Fc-squared, Fo-squared, sigma(Fo-squared) and status flag 
# 
data_I
_shelx_title ' DSC28 P21/C' 
_shelx_refln_list_code          4 
_shelx_F_calc_maximum      162.65 
_exptl_crystal_F_000       332.00 
_reflns_d_resolution_high  0.8301 
 
loop_ 
 _symmetry_equiv_pos_as_xyz 
 'x, y, z' 
 '-x, y+1/2, -z+1/2' 
 '-x, -y, -z' 
 'x, -y-1/2, z-1/2' 
 
_cell_length_a    17.3050 
_cell_length_b     4.8446 
_cell_length_c     9.7260 
_cell_angle_alpha  90.000 
_cell_angle_beta  101.580 
_cell_angle_gamma  90.000 
 
_shelx_F_squared_multiplier     1.000 
 
loop_ 
 _refln_index_h 
 _refln_index_k 
 _refln_index_l 
 _refln_F_squared_calc 
 _refln_F_squared_meas 
 _refln_F_squared_sigma 
 _refln_observed_status 
   3   0   0      218.34      234.75      0.95 o 
   4   0   0      517.57      523.94      1.65 o 
   5   0   0       45.86       43.28      0.69 o 
   6   0   0      850.81      934.44      2.59 o 
   7   0   0       76.45       78.93      0.97 o 
   8   0   0      175.70      169.40      1.41 o 
   9   0   0      578.40      609.34      2.68 o 
  10   0   0       15.03       15.67      0.83 o 
  11   0   0      180.36      193.52      1.82 o 
  12   0   0       21.49       26.37      1.09 o 
  13   0   0      338.72      327.40      2.59 o 
  14   0   0      542.91      553.22      3.35 o 
  15   0   0        5.27        7.38      1.17 o 
  16   0   0      236.09      236.88      2.47 o 
  17   0   0      110.23      126.57      2.01 o 
  18   0   0        9.10       10.13      1.14 o 
  19   0   0        1.36       -1.07      1.07 o 
  20   0   0        0.33       -1.05      1.05 o 
   1   1   0       76.50       93.07      0.84 o 
   2   1   0       15.85       13.24      0.35 o 
   3   1   0      905.78      948.82      1.54 o 
   4   1   0      157.92      158.19      0.50 o 
   5   1   0     1152.89     1112.72      3.01 o 
   6   1   0       49.59       51.34      0.66 o 
   7   1   0      334.66      351.68      3.82 o 
   8   1   0      318.81      338.51      2.55 o 
   9   1   0     1217.24     1223.79      8.96 o 
  10   1   0        9.42       12.57      0.56 o 
  11   1   0       43.45       48.45      1.36 o 
  12   1   0       89.86       87.86      1.11 o 
  13   1   0       37.00       35.33      0.88 o 
  14   1   0       15.00       12.24      0.78 o 
  15   1   0        2.00       -0.72      0.72 o 
  16   1   0       11.52       10.36      1.22 o 
  17   1   0        2.11        3.44      1.18 o 
  18   1   0       20.74       24.84      1.38 o 
  19   1   0        0.74        1.12      1.17 o 
  20   1   0        0.07       -1.09      1.13 o 
   0   2   0      555.78      546.72      1.05 o 
   1   2   0       16.84        9.82      0.27 o 
   2   2   0       86.47       97.84      0.65 o 
   3   2   0        1.23        0.99      0.29 o 
   4   2   0        0.91        1.64      0.28 o 
   5   2   0      368.63      395.35      1.31 o 
   6   2   0      242.47      240.40      1.05 o 
   7   2   0      380.47      415.05      1.36 o 
   8   2   0       22.27       28.77      1.26 o 
   9   2   0      147.60      160.32      1.15 o 
  10   2   0        3.52        4.19      0.97 o 
  11   2   0        4.69        5.57      1.06 o 
  12   2   0        2.84        3.09      1.11 o 
  13   2   0        4.38        3.29      1.12 o 
  14   2   0        0.58       -0.96      1.20 o 
  15   2   0        0.89        0.07      1.17 o 
  16   2   0        1.54        2.22      1.11 o 
  17   2   0        0.69        0.28      1.19 o 
  18   2   0        2.95        3.42      1.17 o 
  19   2   0        1.07        1.18      1.26 o 
   1   3   0       28.92       30.64      0.40 o 
   2   3   0      341.59      368.22      3.12 o 
   3   3   0       22.92       29.48      0.46 o 
   4   3   0        9.98        8.77      0.47 o 
   5   3   0        0.04        0.25      0.44 o 
   6   3   0       23.18       19.44      0.91 o 
   7   3   0        2.11        2.57      0.82 o 
   8   3   0        0.43       -0.04      0.87 o 
   9   3   0       10.28        8.75      1.00 o 
  10   3   0       13.68       11.54      1.07 o 
  11   3   0       66.61       61.33      1.53 o 
  12   3   0        0.03       -0.45      1.06 o 
  13   3   0        4.26        3.03      1.21 o 
  14   3   0        6.05        3.92      1.24 o 
  15   3   0        5.44        3.25      1.17 o 
  16   3   0        1.31        1.97      1.17 o 
  17   3   0        0.25        0.10      1.26 o 
   0   4   0       28.14       30.12      1.02 o 
   1   4   0        4.88        5.06      0.52 o 
   2   4   0        5.94        5.53      0.53 o 
   3   4   0        6.74        7.38      0.83 o 
   4   4   0        7.68        6.38      0.86 o 
   5   4   0      155.62      173.70      2.07 o 
   6   4   0      114.28      116.60      1.76 o 
   7   4   0       27.22       24.98      1.08 o 
   8   4   0        0.00        0.33      0.76 o 
   9   4   0        6.34        5.16      0.99 o 
  10   4   0       32.39       32.24      1.31 o 
  11   4   0       77.82       87.96      1.76 o 
  12   4   0       29.59       29.90      1.41 o 
  13   4   0        3.75        3.00      1.18 o 
  14   4   0       13.40       13.04      1.33 o 
   1   5   0       10.71        9.34      0.89 o 
   2   5   0       37.28       35.25      1.24 o 
   3   5   0       90.12       92.99      1.74 o 
   4   5   0       39.40       38.00      1.29 o 
   5   5   0       24.24       27.52      1.24 o 
   6   5   0       27.70       23.89      1.19 o 
   7   5   0        7.51        7.92      1.00 o 
   8   5   0        2.76        3.85      0.93 o 
   9   5   0        3.66        2.70      0.86 o 
  10   5   0        1.56        0.47      0.84 o 
 -20   1   1        4.31        6.32      1.24 o 
 -19   1   1       17.00       17.44      1.30 o 
 -18   1   1       14.73       10.51      1.18 o 
 -17   1   1        8.35        7.96      1.13 o 
 -16   1   1       66.58       66.43      1.70 o 
 -15   1   1        3.48        3.92      0.71 o 
 -14   1   1       96.79       95.62      2.27 o 
 -13   1   1       55.10       52.98      1.36 o 
 -12   1   1        5.08        5.29      0.41 o 
 -11   1   1       70.66       70.23      0.63 o 
 -10   1   1       17.72       19.25      0.44 o 
  -9   1   1      115.99      146.37      1.44 o 
  -8   1   1        0.65        0.41      0.22 o 
  -7   1   1      176.18      165.12      1.24 o 
  -6   1   1       49.03       49.19      0.58 o 
  -5   1   1      522.19      562.75      1.35 o 
  -4   1   1      312.80      295.30      0.99 o 
  -3   1   1      121.09      137.66      0.83 o 
  -2   1   1     6524.19     6067.66     12.57 o 
  -1   1   1     6083.25     5855.68     12.17 o 
   0   1   1     1799.39     1850.93      6.33 o 
   1   1   1      240.68      251.56      2.25 o 
   2   1   1       10.62        7.81      0.36 o 
   3   1   1      174.93      196.08      1.16 o 
   4   1   1       14.24       19.18      0.28 o 
   5   1   1        3.36        4.78      0.31 o 
   6   1   1      218.42      232.27      1.67 o 
   7   1   1      140.01      154.63      1.14 o 
   8   1   1      395.26      429.27      1.57 o 
   9   1   1      233.82      252.28      9.93 o 
  10   1   1       53.07       55.86      0.80 o 
  11   1   1      129.19      123.89      1.10 o 
  12   1   1       25.66       27.22      1.74 o 
  13   1   1      154.79      151.12      1.36 o 
  14   1   1       83.16       83.99      2.10 o 
  15   1   1       86.85       88.00      1.83 o 
  16   1   1       20.94       21.19      1.34 o 
  18   1   1        3.86        0.58      1.15 o 
  19   1   1        5.21        7.06      1.18 o 
 -19   2   1        1.88       -1.14      1.14 o 
 -18   2   1        1.31        0.09      1.16 o 
 -17   2   1        9.62        9.78      1.30 o 
 -16   2   1        8.97        9.93      1.28 o 
 -15   2   1        3.46        4.65      1.24 o 
 -14   2   1       56.98       53.64      1.59 o 
 -13   2   1       13.89       13.08      1.21 o 
 -12   2   1       34.91       30.65      1.28 o 
 -11   2   1       34.68       33.47      1.22 o 
 -10   2   1      181.13      171.35      4.37 o 
  -9   2   1       48.51       43.82      2.45 o 
  -8   2   1       83.25       84.79      2.76 o 
  -7   2   1       62.47       78.54      0.50 o 
  -6   2   1        6.88        6.21      0.25 o 
  -5   2   1      132.18      131.73      1.12 o 
  -4   2   1       31.68       37.05      0.41 o 
  -3   2   1      232.17      257.04      1.12 o 
  -2   2   1        0.47        1.10      0.18 o 
  -1   2   1      234.83      255.27      0.86 o 
   0   2   1     2030.61     2179.75      2.06 o 
   1   2   1      211.56      243.45      1.73 o 
   2   2   1        9.53        6.59      0.49 o 
   3   2   1        3.87        5.14      0.52 o 
   4   2   1      309.00      330.95      2.75 o 
   5   2   1      311.43      313.15      2.48 o 
   6   2   1        0.02        4.23      2.70 o 
   7   2   1      401.56      398.93      2.50 o 
   8   2   1       54.84       53.17      1.28 o 
   9   2   1       26.09       25.55      1.19 o 
  10   2   1       14.95       12.64      1.17 o 
  11   2   1        6.05        6.44      1.17 o 
  12   2   1       30.96       32.16      1.39 o 
  13   2   1       21.22       19.72      1.30 o 
  14   2   1       73.69       73.44      1.75 o 
  15   2   1        5.02        5.08      1.25 o 
  16   2   1        0.00       -1.13      1.13 o 
  17   2   1        0.66       -0.73      1.13 o 
  18   2   1       10.78       10.63      1.37 o 
 -17   3   1        0.24       -0.85      1.16 o 
 -16   3   1       15.89       14.20      1.29 o 
 -15   3   1        0.20        0.64      1.13 o 
 -14   3   1       44.73       45.59      1.56 o 
 -13   3   1       19.63       23.48      1.34 o 
 -12   3   1       48.81       52.25      1.47 o 
 -11   3   1        8.42        8.66      1.04 o 
 -10   3   1        3.15        3.61      0.56 o 
  -9   3   1      121.57      122.81      2.38 o 
  -8   3   1      151.35      144.87      2.80 o 
  -7   3   1       49.36       44.16      0.89 o 
  -6   3   1       45.27       41.89      1.04 o 
  -5   3   1       40.57       39.66      0.54 o 
  -4   3   1        9.04       14.36      0.38 o 
  -3   3   1      137.53      170.73      0.99 o 
  -2   3   1       24.74       21.58      0.32 o 
  -1   3   1       23.18       19.43      0.98 o 
   0   3   1      263.23      323.84      2.86 o 
   1   3   1        3.10        4.96      0.47 o 
   2   3   1       38.11       38.57      0.91 o 
   3   3   1      162.44      149.94      1.64 o 
   4   3   1       30.93       23.42      0.60 o 
   5   3   1      289.18      289.02      2.11 o 
   6   3   1      131.74      130.60      1.63 o 
   7   3   1       34.63       40.74      1.18 o 
   8   3   1       21.12       21.24      1.21 o 
   9   3   1      218.29      220.13      2.31 o 
  10   3   1       50.73       53.80      1.47 o 
  11   3   1       33.44       30.36      1.35 o 
  12   3   1        4.15        3.68      1.19 o 
  13   3   1       60.77       60.03      1.68 o 
  14   3   1        0.03        3.05      1.26 o 
  15   3   1        0.00        0.05      1.13 o 
  17   3   1        3.99        0.92      1.23 o 
 -15   4   1        2.23        0.98      1.20 o 
 -14   4   1        0.01       -0.10      1.10 o 
 -13   4   1        8.23        7.22      1.16 o 
 -12   4   1       35.64       34.45      1.38 o 
 -11   4   1        6.19        3.62      1.02 o 
 -10   4   1       12.53       11.17      1.06 o 
  -9   4   1       10.69       12.43      0.94 o 
  -8   4   1       10.28        9.68      0.88 o 
  -7   4   1       69.13       73.16      1.47 o 
  -6   4   1       19.55       16.59      0.96 o 
  -5   4   1      228.71      219.54      2.23 o 
  -4   4   1       33.37       30.99      1.07 o 
  -3   4   1        0.05       -0.72      0.72 o 
  -2   4   1       10.03       10.04      0.57 o 
  -1   4   1        5.48        3.57      0.52 o 
   0   4   1       70.72       65.58      0.92 o 
   1   4   1       73.78       60.92      0.90 o 
   2   4   1       99.39       92.43      1.57 o 
   3   4   1        1.49        2.05      0.83 o 
   4   4   1       88.54       97.21      1.66 o 
   5   4   1       60.73       60.46      1.40 o 
   6   4   1       62.85       72.73      1.50 o 
   7   4   1        7.79        8.80      0.93 o 
   8   4   1        2.08        2.06      0.98 o 
   9   4   1       76.24       84.15      1.65 o 
  10   4   1        8.37       11.41      1.18 o 
  11   4   1       15.02       19.56      1.31 o 
  12   4   1        8.87       13.32      1.26 o 
  13   4   1        0.21       -0.15      1.14 o 
  14   4   1        1.96        0.77      1.22 o 
 -10   5   1        1.09        0.54      0.77 o 
  -9   5   1        7.83        8.41      0.98 o 
  -8   5   1        0.84        1.87      0.87 o 
  -7   5   1        9.66       10.32      0.97 o 
  -6   5   1        6.81        6.07      0.89 o 
  -5   5   1        0.88        0.80      0.80 o 
  -4   5   1        2.06        2.30      0.80 o 
  -3   5   1       31.17       29.99      1.17 o 
  -2   5   1       46.09       49.29      2.00 o 
  -1   5   1       28.62       29.51      0.82 o 
   0   5   1        9.47       10.06      0.67 o 
   1   5   1        0.40       -0.15      0.83 o 
   2   5   1        1.63        1.10      0.85 o 
   3   5   1        3.13        3.78      0.89 o 
   4   5   1        5.61        6.80      0.96 o 
   5   5   1        3.48        5.43      1.00 o 
   6   5   1        7.93        9.72      1.01 o 
   7   5   1       12.28        4.47      0.93 o 
   8   5   1       16.30       15.85      1.16 o 
   9   5   1        1.26       -0.18      0.90 o 
  10   5   1        2.84        3.15      0.89 o 
 -20   0   2       13.93       14.01      1.12 o 
 -19   0   2        7.19        5.00      0.95 o 
 -18   0   2        1.56        1.36      0.87 o 
 -17   0   2       95.50       85.41      1.56 o 
 -16   0   2       46.11       37.32      0.89 o 
 -15   0   2        8.97        7.56      0.68 o 
 -14   0   2       71.14       78.46      1.69 o 
 -13   0   2        0.27        0.44      0.54 o 
 -12   0   2       52.73       57.18      1.87 o 
 -11   0   2      129.88      125.33      1.90 o 
 -10   0   2       28.06       29.56      1.84 o 
  -9   0   2      103.03       79.62      1.04 o 
  -8   0   2       41.16       48.44      0.82 o 
  -7   0   2     1308.56     1165.27      3.02 o 
  -6   0   2       21.88       18.43      0.55 o 
  -5   0   2     2720.86     2636.23     15.68 o 
  -4   0   2     1853.38     1691.52      2.95 o 
  -3   0   2    26454.90    22965.62     39.92 o 
  -2   0   2        8.89        6.14      0.39 o 
  -1   0   2      990.22     1030.17      1.98 o 
   0   0   2       38.89       31.07      0.46 o 
   1   0   2      541.47      524.29      0.75 o 
   2   0   2      360.00      348.96      0.87 o 
   3   0   2     1044.06     1044.71      2.54 o 
   4   0   2      437.52      443.06      1.81 o 
   5   0   2       37.16       40.56      0.72 o 
   6   0   2     3729.87     3829.89      5.94 o 
   7   0   2        1.94        2.10      0.68 o 
   8   0   2       47.40       62.18      1.11 o 
   9   0   2      226.20      235.13      1.94 o 
  10   0   2      268.05      282.91      2.20 o 
  11   0   2      439.34      454.14      2.84 o 
  12   0   2      100.32      111.27      1.77 o 
  13   0   2      480.27      497.56      3.23 o 
  14   0   2      230.42      260.12      2.51 o 
  15   0   2        0.46        0.58      1.02 o 
  16   0   2        0.03        1.74      1.02 o 
  17   0   2        5.88        2.50      1.04 o 
  18   0   2       38.03       37.78      1.45 o 
  19   0   2        5.87        4.05      1.13 o 
 -20   1   2        1.29        1.28      1.38 o 
 -19   1   2        1.39        1.33      0.74 o 
 -18   1   2        3.68        4.47      0.91 o 
 -17   1   2        1.99        3.19      0.75 o 
 -16   1   2       71.37       74.62      1.71 o 
 -15   1   2       23.70       22.74      0.75 o 
 -14   1   2      139.97      143.11      4.80 o 
 -13   1   2       13.17       14.73      1.55 o 
 -12   1   2      160.72      155.88      1.80 o 
 -11   1   2       58.85       67.19      1.97 o 
 -10   1   2       41.85       44.50      0.64 o 
  -9   1   2       25.04       21.05      0.50 o 
  -8   1   2      672.35      622.95      2.73 o 
  -7   1   2       19.57       20.67      0.44 o 
  -6   1   2      204.89      200.13      1.44 o 
  -5   1   2      153.36      160.82      2.44 o 
  -4   1   2        0.18        0.28      0.60 o 
  -3   1   2     3368.93     3231.88     11.46 o 
  -2   1   2       40.56       28.95      0.49 o 
  -1   1   2     3570.43     3340.45      9.35 o 
   0   1   2     3507.19     3465.37     10.34 o 
   1   1   2       86.00       85.89      0.96 o 
   2   1   2       12.55       13.23      0.19 o 
   3   1   2      725.81      736.09      1.10 o 
   4   1   2      717.67      730.87      1.16 o 
   5   1   2      737.54      717.90      1.12 o 
   6   1   2     2498.52     2673.81      4.26 o 
   7   1   2       16.24       12.48      0.71 o 
   8   1   2        9.15        9.68      0.65 o 
   9   1   2      160.72      164.23      1.16 o 
  10   1   2        0.00        0.57      0.56 o 
  11   1   2      161.43      165.23      2.06 o 
  12   1   2       36.59       38.50      1.42 o 
  13   1   2      384.96      408.58     20.41 o 
  14   1   2        0.05        0.98      1.21 o 
  15   1   2        0.96        1.41      1.12 o 
  16   1   2        1.28        1.17      1.06 o 
  17   1   2        3.52        6.73      1.19 o 
  18   1   2        0.03       -1.09      1.09 o 
  19   1   2        1.65        0.30      1.09 o 
 -19   2   2        0.16        0.83      0.79 o 
 -18   2   2        0.16        0.87      1.08 o 
 -17   2   2        0.05        0.22      1.07 o 
 -16   2   2        0.01        0.04      1.12 o 
 -15   2   2        0.00       -0.36      1.18 o 
 -14   2   2        3.63        3.40      1.07 o 
 -13   2   2        0.02       -0.40      1.08 o 
 -12   2   2       23.21       16.82      1.11 o 
 -11   2   2        1.80        3.62      0.44 o 
 -10   2   2       36.99       45.65      1.05 o 
  -9   2   2       84.00       66.60      0.81 o 
  -8   2   2       60.12       50.69      0.70 o 
  -7   2   2       15.05        9.86      0.32 o 
  -6   2   2        0.14       -0.03      0.25 o 
  -5   2   2       33.27       32.01      0.49 o 
  -4   2   2        5.01        7.14      0.29 o 
  -3   2   2        1.08        1.13      0.16 o 
  -2   2   2        7.91        7.84      0.18 o 
  -1   2   2       30.76       33.75      0.28 o 
   0   2   2       89.26      103.44      0.90 o 
   1   2   2       25.39       29.45      0.69 o 
   2   2   2      216.59      234.78      1.48 o 
   3   2   2       58.90       69.85      0.56 o 
   4   2   2      386.30      414.24      1.25 o 
   5   2   2       32.64       31.54      1.34 o 
   6   2   2       33.62       39.15      1.13 o 
   7   2   2       24.68       24.72      1.09 o 
   8   2   2        0.03        0.04      0.93 o 
   9   2   2        6.77        5.40      1.08 o 
  10   2   2        3.05        3.02      1.07 o 
  11   2   2        7.59        7.98      1.29 o 
  12   2   2        0.25       -1.19      1.33 o 
  13   2   2        0.71        1.01      1.24 o 
  14   2   2        1.05        0.06      1.11 o 
  15   2   2        1.15        0.91      1.11 o 
  16   2   2        7.52        7.99      1.19 o 
  17   2   2        5.05        9.93      1.33 o 
  18   2   2        9.01        9.63      1.39 o 
 -17   3   2        0.92        0.36      1.16 o 
 -16   3   2        0.04        0.11      1.19 o 
 -15   3   2        0.54        0.34      1.11 o 
 -14   3   2       29.54       23.21      1.35 o 
 -13   3   2        8.07        5.33      1.09 o 
 -12   3   2       10.14        8.09      1.11 o 
 -11   3   2        0.93        1.00      0.58 o 
 -10   3   2       22.70       23.57      0.73 o 
  -9   3   2       89.97       80.58      0.99 o 
  -8   3   2       42.51       41.61      0.79 o 
  -7   3   2        9.23        7.28      0.56 o 
  -6   3   2        0.04        0.35      0.36 o 
  -5   3   2      218.71      229.34      1.65 o 
  -4   3   2        8.69        8.40      0.46 o 
  -3   3   2       34.63       28.41      0.50 o 
  -2   3   2       78.06       83.75      0.55 o 
  -1   3   2      285.50      320.92      0.87 o 
   0   3   2        7.55        8.28      0.27 o 
   1   3   2        2.67        1.72      0.26 o 
   2   3   2       23.05       24.24      0.50 o 
   3   3   2        1.48        2.64      0.55 o 
   4   3   2       31.94       39.23      1.11 o 
   5   3   2        2.97        3.61      0.87 o 
   6   3   2       12.61       15.84      1.05 o 
   7   3   2       43.23       47.36      1.42 o 
   8   3   2      282.75      296.89      2.66 o 
   9   3   2        0.00        0.13      1.12 o 
  10   3   2        2.07        2.40      1.14 o 
  11   3   2        4.05        4.47      1.23 o 
  12   3   2       11.98        8.70      1.27 o 
  13   3   2        4.60        2.82      1.20 o 
  14   3   2        1.03        0.86      1.19 o 
  15   3   2        0.58        1.16      1.22 o 
  16   3   2        6.31        9.64      1.42 o 
 -15   4   2       10.65       11.55      1.19 o 
 -14   4   2       13.69       16.46      1.24 o 
 -13   4   2        8.34        7.74      1.11 o 
 -12   4   2        0.64        0.17      0.98 o 
 -11   4   2        5.38        5.09      0.71 o 
 -10   4   2       37.56       35.50      0.84 o 
  -9   4   2       58.32       58.61      0.98 o 
  -8   4   2       68.47       71.94      1.05 o 
  -7   4   2        3.91        4.54      0.62 o 
  -6   4   2       34.04       32.73      1.31 o 
  -5   4   2        0.31        0.10      0.53 o 
  -4   4   2        0.15       -0.21      0.92 o 
  -3   4   2        7.13        6.44      0.49 o 
  -2   4   2        8.84       10.78      0.69 o 
  -1   4   2        0.05        0.98      0.46 o 
   0   4   2        9.64       10.19      0.79 o 
   1   4   2       47.02       47.64      1.26 o 
   2   4   2       95.91       94.51      1.64 o 
   3   4   2       68.41       73.43      1.52 o 
   4   4   2       45.07       42.32      1.28 o 
   5   4   2        3.37        3.15      0.86 o 
   6   4   2        0.09        1.36      0.82 o 
   7   4   2       96.67      102.71      3.63 o 
   8   4   2      170.72      178.49      2.22 o 
   9   4   2       12.98       17.14      1.30 o 
  10   4   2        2.80        3.18      1.19 o 
  11   4   2       30.85       29.05      1.46 o 
  12   4   2        2.98        1.46      1.17 o 
  13   4   2        0.01        2.85      1.21 o 
 -10   5   2        8.03        6.23      0.87 o 
  -9   5   2        3.47        4.16      0.82 o 
  -8   5   2        0.27        0.49      0.76 o 
  -7   5   2       37.20       32.77      1.20 o 
  -6   5   2       53.35       50.39      1.37 o 
  -5   5   2       10.94       12.51      0.93 o 
  -4   5   2        1.79        0.56      0.74 o 
  -3   5   2        0.11       -0.26      0.74 o 
  -2   5   2       28.04       25.83      0.79 o 
  -1   5   2       61.99       57.62      1.00 o 
   0   5   2       51.00       49.80      1.46 o 
   1   5   2        7.30        6.88      0.99 o 
   2   5   2       57.14       66.30      1.58 o 
   3   5   2       51.12       52.25      1.50 o 
   4   5   2        4.12        3.79      0.93 o 
   5   5   2        0.35        1.23      0.90 o 
   6   5   2        0.89        1.19      0.86 o 
   7   5   2        2.53        1.93      0.92 o 
   8   5   2        4.58        0.89      0.89 o 
   9   5   2        0.76       -0.12      0.92 o 
 -20   1   3        0.05       -0.43      1.04 o 
 -19   1   3        4.35        2.68      1.00 o 
 -18   1   3        0.84        0.07      1.00 o 
 -17   1   3        5.24        5.34      0.64 o 
 -16   1   3       15.62       13.58      0.67 o 
 -15   1   3        0.03        0.29      0.56 o 
 -14   1   3        5.37        2.95      0.55 o 
 -13   1   3        0.30       -0.31      0.50 o 
 -12   1   3       13.33       14.88      0.58 o 
 -11   1   3        0.28       -0.03      0.45 o 
 -10   1   3       24.23       24.59      0.58 o 
  -9   1   3        0.01        0.02      0.43 o 
  -8   1   3      254.02      282.83      2.94 o 
  -7   1   3      248.43      232.32      1.49 o 
  -6   1   3      132.33      116.19      0.88 o 
  -5   1   3     1017.88      945.60      2.85 o 
  -4   1   3      844.38      821.97      1.74 o 
  -3   1   3      322.14      349.79      1.09 o 
  -2   1   3      139.63      132.41      0.69 o 
  -1   1   3       14.88       23.72      0.33 o 
   0   1   3       20.69       20.18      0.37 o 
   1   1   3       54.80       57.68      0.91 o 
   2   1   3       23.09       21.94      0.40 o 
   3   1   3       12.25       11.00      0.39 o 
   4   1   3      100.50      108.77      0.51 o 
   5   1   3      359.43      363.41      1.28 o 
   6   1   3      660.68      665.14      5.93 o 
   7   1   3       56.32       58.84      0.75 o 
   8   1   3        7.78        6.42      0.65 o 
   9   1   3       26.90       28.96      0.86 o 
  10   1   3       27.60       28.06      0.80 o 
  11   1   3      164.83      158.82      1.41 o 
  12   1   3       76.58       75.31      1.13 o 
  13   1   3       49.69       50.10      1.59 o 
  14   1   3        1.57        3.76      1.13 o 
  15   1   3       23.05       28.50      1.51 o 
  16   1   3        7.09        8.55      1.21 o 
  17   1   3        1.89        3.00      1.14 o 
  18   1   3        0.00        3.54      1.20 o 
 -19   2   3        4.53        1.71      1.05 o 
 -18   2   3        0.80       -0.99      1.07 o 
 -17   2   3       40.86       40.72      1.45 o 
 -16   2   3       23.57       21.09      1.18 o 
 -15   2   3       46.89       44.67      1.38 o 
 -14   2   3        0.21        0.70      0.67 o 
 -13   2   3       23.20       24.85      0.82 o 
 -12   2   3       16.46       17.70      0.91 o 
 -11   2   3       16.18       16.26      0.86 o 
 -10   2   3        3.59        4.00      0.34 o 
  -9   2   3        0.57        0.17      0.32 o 
  -8   2   3        2.51        1.55      0.32 o 
  -7   2   3       28.51       27.11      0.44 o 
  -6   2   3      105.25      114.32      1.02 o 
  -5   2   3        8.74        6.33      0.41 o 
  -4   2   3       55.49       56.46      0.47 o 
  -3   2   3     2501.00     2443.75      3.31 o 
  -2   2   3       88.38       91.78      0.99 o 
  -1   2   3      608.95      684.85      1.11 o 
   0   2   3        8.37        7.59      0.34 o 
   1   2   3        6.70        6.49      0.23 o 
   2   2   3      272.34      267.30      1.35 o 
   3   2   3       18.91       22.54      0.64 o 
   4   2   3      308.46      305.71      1.75 o 
   5   2   3       11.26       13.35      0.65 o 
   6   2   3      170.94      164.52      1.43 o 
   7   2   3       57.12       54.44      0.72 o 
   8   2   3       30.50       31.61      1.28 o 
   9   2   3       44.35       42.19      1.40 o 
  10   2   3       79.77       79.96      1.74 o 
  11   2   3      253.10      258.01      2.76 o 
  12   2   3       52.69       51.23      1.67 o 
  13   2   3       46.11       44.20      1.69 o 
  14   2   3       18.24       16.06      1.47 o 
  15   2   3        2.42        3.60      1.28 o 
  16   2   3        8.09        9.54      1.27 o 
  17   2   3        2.88        3.56      1.23 o 
 -17   3   3        4.27        1.79      1.12 o 
 -16   3   3        9.11       11.31      1.11 o 
 -15   3   3       12.92       15.47      1.18 o 
 -14   3   3        0.45        0.77      0.97 o 
 -13   3   3        0.66        0.80      0.67 o 
 -12   3   3       57.89       66.51      1.29 o 
 -11   3   3       39.92       46.95      0.85 o 
 -10   3   3       17.44       23.07      0.70 o 
  -9   3   3        0.80        1.45      0.55 o 
  -8   3   3      137.42      129.14      1.14 o 
  -7   3   3        0.01        0.34      0.37 o 
  -6   3   3        0.02        0.69      0.34 o 
  -5   3   3       25.34       24.28      0.45 o 
  -4   3   3       12.38       12.64      0.33 o 
  -3   3   3        0.56        1.32      0.27 o 
  -2   3   3       14.64       12.04      0.34 o 
  -1   3   3        8.93        7.72      0.31 o 
   0   3   3      149.72      149.20      0.91 o 
   1   3   3       21.80       20.22      0.74 o 
   2   3   3      210.92      223.95      2.53 o 
   3   3   3       57.25       60.22      0.75 o 
   4   3   3       82.84       83.91      0.94 o 
   5   3   3       47.00       44.77      3.22 o 
   6   3   3      446.66      463.12      3.09 o 
   7   3   3       52.30       51.13      1.54 o 
   8   3   3       12.64       16.31      1.25 o 
   9   3   3       21.80       19.25      1.29 o 
  10   3   3       15.66       11.32      1.33 o 
  11   3   3        5.35        4.30      1.32 o 
  12   3   3        9.46        6.64      1.36 o 
  13   3   3        6.57        7.26      1.43 o 
  14   3   3        1.64        0.50      1.29 o 
  15   3   3       16.28       23.91      1.53 o 
 -14   4   3        0.73        0.58      0.96 o 
 -13   4   3        1.76        1.67      0.94 o 
 -12   4   3        1.88        2.25      0.65 o 
 -11   4   3        1.49        3.09      0.47 o 
 -10   4   3       13.94       16.19      0.64 o 
  -9   4   3       26.09       25.55      0.76 o 
  -8   4   3      129.46      126.29      2.06 o 
  -7   4   3        5.16        6.08      0.61 o 
  -6   4   3       14.32       12.75      0.80 o 
  -5   4   3        1.19        1.16      0.55 o 
  -4   4   3        3.14        2.13      0.52 o 
  -3   4   3       89.34       83.10      1.18 o 
  -2   4   3       49.51       39.92      0.66 o 
  -1   4   3        9.48        7.93      0.67 o 
   0   4   3       12.17       11.40      0.95 o 
   1   4   3       97.52      107.99      4.30 o 
   2   4   3       97.96      107.33      1.25 o 
   3   4   3       66.21       73.62      1.52 o 
   4   4   3        0.00       -0.11      0.83 o 
   5   4   3        0.30        1.13      0.86 o 
   6   4   3       77.51       89.41      2.01 o 
   7   4   3        0.94        0.85      0.67 o 
   8   4   3       52.18       57.03      1.64 o 
   9   4   3       15.03       16.07      1.35 o 
  10   4   3        1.84        1.55      1.20 o 
  11   4   3        0.69        2.59      1.27 o 
  12   4   3        0.00        0.39      1.32 o 
 -10   5   3        0.69        3.96      1.11 o 
  -9   5   3        5.71        9.24      1.13 o 
  -8   5   3        3.72        6.97      1.09 o 
  -7   5   3        1.64        2.88      1.33 o 
  -6   5   3       11.92       13.98      2.12 o 
  -5   5   3       31.01       32.91      3.05 o 
  -4   5   3       10.28       10.35      0.82 o 
  -3   5   3        0.37        0.46      0.54 o 
  -2   5   3        0.04        0.40      0.52 o 
  -1   5   3        0.32        1.61      0.89 o 
   0   5   3        0.26       -0.17      0.84 o 
   1   5   3        0.03        0.30      0.85 o 
   2   5   3        0.19        0.37      0.83 o 
   3   5   3        1.50        0.86      0.87 o 
   4   5   3        8.16        8.75      1.01 o 
   5   5   3        6.08        6.20      1.00 o 
   6   5   3        0.28        0.01      0.85 o 
   7   5   3        2.86        2.24      0.89 o 
   8   5   3        3.58        3.10      0.91 o 
 -20   0   4        5.50        2.25      0.98 o 
 -19   0   4        1.44        2.01      0.92 o 
 -18   0   4        4.54        2.41      0.90 o 
 -17   0   4        0.01       -0.18      0.85 o 
 -16   0   4        0.07       -0.25      0.83 o 
 -15   0   4        7.20        7.01      0.85 o 
 -14   0   4       35.33       35.04      1.08 o 
 -13   0   4       12.84       10.76      0.84 o 
 -12   0   4        5.27        4.01      0.75 o 
 -11   0   4       13.50       18.18      0.86 o 
 -10   0   4      271.84      236.35      1.83 o 
  -9   0   4        3.01        6.36      0.78 o 
  -8   0   4     1539.46     1567.87      4.21 o 
  -7   0   4      379.25      387.46      2.07 o 
  -6   0   4     1012.08      994.21      3.10 o 
  -5   0   4       22.66       23.21      0.70 o 
  -4   0   4       33.42       28.42      0.70 o 
  -3   0   4     1239.85     1162.49      3.09 o 
  -2   0   4     1676.42     1667.61      3.65 o 
  -1   0   4        7.60        6.27      0.58 o 
   0   0   4      132.91      149.91      1.23 o 
   1   0   4      569.89      537.58      1.34 o 
   2   0   4       41.07       37.51      0.80 o 
   3   0   4     2930.11     2949.17      5.13 o 
   4   0   4       49.16       57.56      0.87 o 
   5   0   4      549.22      606.99     12.22 o 
   6   0   4      565.76      554.49     10.36 o 
   7   0   4       88.26       78.94      2.47 o 
   8   0   4        0.12        0.43      0.77 o 
   9   0   4      629.39      623.59      3.20 o 
  10   0   4       94.76       95.46      1.62 o 
  11   0   4      230.84      232.62      2.38 o 
  12   0   4       77.29       81.12      1.66 o 
  13   0   4       22.61       21.45      1.26 o 
  14   0   4        0.03       -0.59      1.06 o 
  15   0   4       82.94       86.85      1.86 o 
  16   0   4       14.10       16.52      1.31 o 
  17   0   4       24.18       34.74      1.41 o 
 -20   1   4        0.09        0.51      1.08 o 
 -19   1   4       13.94       11.32      1.11 o 
 -18   1   4        0.79        2.00      0.66 o 
 -17   1   4       59.09       58.55      2.13 o 
 -16   1   4        3.86        4.27      0.68 o 
 -15   1   4       10.21        9.17      0.80 o 
 -14   1   4        2.97        3.75      0.57 o 
 -13   1   4        0.91        0.03      0.53 o 
 -12   1   4        1.93        0.43      0.52 o 
 -11   1   4       68.63       59.47      1.48 o 
 -10   1   4       43.98       39.32      0.70 o 
  -9   1   4       40.19       41.99      1.30 o 
  -8   1   4      133.81      113.63      1.80 o 
  -7   1   4       24.26       20.25      0.53 o 
  -6   1   4      263.25      248.38      4.20 o 
  -5   1   4        4.92        6.12      0.47 o 
  -4   1   4      682.27      697.17      1.80 o 
  -3   1   4     1410.72     1316.79      4.69 o 
  -2   1   4       68.75       70.21      1.00 o 
  -1   1   4      262.45      278.05      1.41 o 
   0   1   4      626.12      634.19      1.64 o 
   1   1   4      499.82      506.94      1.68 o 
   2   1   4      367.37      375.22      1.11 o 
   3   1   4      456.56      456.45      1.34 o 
   4   1   4       36.39       31.25      0.31 o 
   5   1   4       26.44       27.71      0.36 o 
   6   1   4      475.01      468.72      4.09 o 
   7   1   4       28.88       28.50      0.66 o 
   8   1   4       24.52       22.71      1.87 o 
   9   1   4        0.01       -0.65      0.65 o 
  10   1   4      696.94      720.41      8.45 o 
  11   1   4        0.01        0.35      0.75 o 
  12   1   4        3.70        0.87      1.15 o 
  13   1   4        0.84       -0.71      1.15 o 
  14   1   4       21.53       20.15      1.39 o 
  15   1   4        4.92        5.43      1.23 o 
  16   1   4       12.85       16.83      1.46 o 
  17   1   4        0.96        2.81      1.24 o 
 -19   2   4        1.17        2.62      1.05 o 
 -18   2   4        0.29        1.91      1.10 o 
 -17   2   4        7.01        8.59      1.12 o 
 -16   2   4        0.01        0.31      0.96 o 
 -15   2   4        1.33        0.48      0.94 o 
 -14   2   4        0.09        0.39      0.90 o 
 -13   2   4        2.44        3.44      0.49 o 
 -12   2   4        1.11        0.18      0.46 o 
 -11   2   4        0.01        0.79      0.39 o 
 -10   2   4       26.58       20.27      0.63 o 
  -9   2   4        2.25        0.45      0.66 o 
  -8   2   4       60.07       62.86      1.25 o 
  -7   2   4        3.08        0.98      0.47 o 
  -6   2   4      160.49      133.78      2.46 o 
  -5   2   4        4.40        5.30      0.60 o 
  -4   2   4       18.60       18.27      0.39 o 
  -3   2   4      352.10      294.64      1.08 o 
  -2   2   4       90.71       70.24      0.79 o 
  -1   2   4        0.67        0.00      0.23 o 
   0   2   4        0.75        1.03      0.23 o 
   1   2   4      141.53      157.91      0.85 o 
   2   2   4       35.52       38.74      0.44 o 
   3   2   4       14.76       13.50      1.15 o 
   4   2   4        0.32        1.00      0.40 o 
   5   2   4       82.09       79.06      0.84 o 
   6   2   4       19.37       16.27      0.77 o 
   7   2   4        5.54        4.58      1.10 o 
   8   2   4       74.31       79.37      1.63 o 
   9   2   4       11.74       12.65      1.23 o 
  10   2   4       48.09       44.34      1.66 o 
  11   2   4        4.97        2.28      1.31 o 
  12   2   4        6.27        9.32      1.29 o 
  13   2   4       28.15       27.79      1.57 o 
  14   2   4        0.33        1.48      1.26 o 
  15   2   4        6.13        5.73      1.48 o 
  16   2   4        1.19        3.39      1.46 o 
 -17   3   4       15.56       12.61      1.17 o 
 -16   3   4        0.62       -0.89      1.06 o 
 -15   3   4        0.20       -0.84      1.03 o 
 -14   3   4        0.19       -0.80      0.95 o 
 -13   3   4        0.51       -0.12      0.58 o 
 -12   3   4       32.48       34.14      2.72 o 
 -11   3   4       10.46       11.37      0.64 o 
 -10   3   4       35.25       30.22      0.75 o 
  -9   3   4        3.26        2.40      0.79 o 
  -8   3   4      116.05      115.30      1.48 o 
  -7   3   4        2.04        1.68      0.52 o 
  -6   3   4       55.53       47.22      0.68 o 
  -5   3   4       80.79       69.55      0.64 o 
  -4   3   4      101.97       93.48      1.17 o 
  -3   3   4       21.23       24.47      0.40 o 
  -2   3   4        2.86        3.95      0.29 o 
  -1   3   4        0.24        0.15      0.37 o 
   0   3   4        4.53        4.87      0.49 o 
   1   3   4       16.25       15.97      0.49 o 
   2   3   4        3.12        3.90      0.42 o 
   3   3   4        0.94        1.92      0.44 o 
   4   3   4      119.01      123.61      1.17 o 
   5   3   4      382.99      384.28      1.90 o 
   6   3   4       13.62       13.80      0.67 o 
   7   3   4        5.21        4.61      1.10 o 
   8   3   4        8.07        6.18      1.22 o 
   9   3   4       16.56       15.90      1.35 o 
  10   3   4        7.50        7.27      1.36 o 
  11   3   4       14.27       14.26      1.46 o 
  12   3   4        9.75        5.90      1.37 o 
  13   3   4        2.04        0.73      1.36 o 
  14   3   4        9.21       10.43      1.60 o 
 -14   4   4        9.31        8.99      1.06 o 
 -13   4   4       28.22       28.78      0.89 o 
 -12   4   4        3.37        3.89      1.03 o 
 -11   4   4        2.60        2.59      0.62 o 
 -10   4   4        0.16       -0.90      0.91 o 
  -9   4   4       10.53        6.91      0.99 o 
  -8   4   4        0.05       -0.48      0.90 o 
  -7   4   4        0.13       -0.43      0.87 o 
  -6   4   4        0.25       -0.28      0.84 o 
  -5   4   4        0.02       -0.30      0.94 o 
  -4   4   4       10.13        8.78      0.64 o 
  -3   4   4       14.40       13.01      1.08 o 
  -2   4   4       30.09       33.45      1.98 o 
  -1   4   4       32.64       32.72      0.83 o 
   0   4   4       24.79       32.24      1.60 o 
   1   4   4       54.67       57.31      2.28 o 
   2   4   4       12.87       13.80      0.72 o 
   3   4   4       53.33       52.41      1.51 o 
   4   4   4       95.97       92.74      3.44 o 
   5   4   4       71.00       68.21      1.12 o 
   6   4   4        0.23        0.69      0.63 o 
   7   4   4       10.27        9.53      1.04 o 
   8   4   4       23.67       21.29      1.39 o 
   9   4   4        2.38        0.97      1.19 o 
  10   4   4        1.10        0.18      1.26 o 
  11   4   4        7.67        7.80      1.47 o 
  -9   5   4       11.51       13.51      1.15 o 
  -8   5   4        5.85        7.68      1.10 o 
  -7   5   4        0.12       -0.30      0.97 o 
  -6   5   4        5.10        5.17      1.07 o 
  -5   5   4       26.34       25.91      1.32 o 
  -4   5   4       28.76       26.98      1.33 o 
  -3   5   4       10.83       12.68      0.78 o 
  -2   5   4        0.19        1.46      0.68 o 
  -1   5   4       53.78       54.36      3.69 o 
   0   5   4       39.64       36.61      1.33 o 
   1   5   4        1.17        2.86      0.87 o 
   2   5   4        0.30        0.40      0.83 o 
   3   5   4        0.18       -0.40      0.86 o 
   4   5   4        0.45        1.15      0.88 o 
   5   5   4        0.17        0.63      0.85 o 
   6   5   4        1.13        1.00      0.90 o 
 -19   1   5        0.50        0.32      1.01 o 
 -18   1   5        0.66        0.69      0.65 o 
 -17   1   5        3.07        2.21      1.05 o 
 -16   1   5        0.11        0.03      0.74 o 
 -15   1   5        5.60        4.30      0.65 o 
 -14   1   5        0.22        0.46      0.57 o 
 -13   1   5        0.00       -0.27      0.58 o 
 -12   1   5        0.01        0.20      0.88 o 
 -11   1   5        9.02        9.72      1.02 o 
 -10   1   5       56.42       55.45      0.84 o 
  -9   1   5       44.03       47.39      1.27 o 
  -8   1   5      118.12      121.59      1.02 o 
  -7   1   5       90.47       99.25      1.00 o 
  -6   1   5        0.35        2.11      0.48 o 
  -5   1   5        4.65        6.12      0.50 o 
  -4   1   5      229.65      227.11      1.18 o 
  -3   1   5        6.65        5.05      0.58 o 
  -2   1   5        8.08        8.27      0.30 o 
  -1   1   5        0.31        0.02      0.22 o 
   0   1   5        0.26        0.58      0.30 o 
   1   1   5       15.71       12.00      0.37 o 
   2   1   5       78.14       79.71      0.63 o 
   3   1   5      248.49      243.95      2.12 o 
   4   1   5       70.73       64.64      0.81 o 
   5   1   5        1.69        1.24      0.52 o 
   6   1   5        0.73        0.67      0.54 o 
   7   1   5        2.39        1.67      0.59 o 
   8   1   5      114.06      111.98      1.28 o 
   9   1   5       23.05       22.80      1.17 o 
  10   1   5      159.71      143.11      1.32 o 
  11   1   5        0.01       -0.41      1.11 o 
  12   1   5        4.95        6.08      1.23 o 
  13   1   5       11.08       10.72      1.32 o 
  14   1   5        1.01       -1.18      1.18 o 
  15   1   5        0.20        0.39      1.20 o 
  16   1   5        7.20        8.94      1.50 o 
 -18   2   5       10.57        7.74      1.10 o 
 -17   2   5        1.43        0.83      1.01 o 
 -16   2   5        1.46        0.51      0.96 o 
 -15   2   5        0.04       -0.76      0.91 o 
 -14   2   5        2.79        2.52      0.92 o 
 -13   2   5        3.96        4.79      1.04 o 
 -12   2   5        8.83        7.00      0.66 o 
 -11   2   5       34.96       35.92      0.79 o 
 -10   2   5       63.53       67.17      2.31 o 
  -9   2   5      113.62      116.05      1.07 o 
  -8   2   5       56.55       58.56      1.16 o 
  -7   2   5       14.87       13.21      0.60 o 
  -6   2   5      311.24      308.79      2.46 o 
  -5   2   5        2.24        2.52      0.52 o 
  -4   2   5      274.22      274.62      3.98 o 
  -3   2   5       21.90       20.04      0.74 o 
  -2   2   5       24.88       22.99      1.24 o 
  -1   2   5       52.25       46.47      0.94 o 
   0   2   5        2.39        1.08      0.26 o 
   1   2   5      141.95      137.28      0.73 o 
   2   2   5        9.58        9.34      0.99 o 
   3   2   5      334.83      319.06      1.54 o 
   4   2   5       23.28       20.08      1.21 o 
   5   2   5      309.08      300.48      3.12 o 
   6   2   5       68.38       63.11      1.50 o 
   7   2   5        1.77        1.52      1.03 o 
   8   2   5      174.75      178.47      2.23 o 
   9   2   5        6.42        7.10      1.31 o 
  10   2   5       80.00       71.74      1.78 o 
  11   2   5       18.28       13.77      1.39 o 
  12   2   5        1.14        1.86      1.27 o 
  13   2   5       16.24       16.69      1.51 o 
  14   2   5       17.86       14.31      1.47 o 
  15   2   5       10.36        8.58      1.55 o 
 -16   3   5        2.27        2.07      1.04 o 
 -15   3   5       19.30       23.06      1.26 o 
 -14   3   5        6.52        8.22      0.68 o 
 -13   3   5        0.01        0.22      0.57 o 
 -12   3   5        0.29       -0.45      0.67 o 
 -11   3   5       31.58       27.59      0.80 o 
 -10   3   5        0.03        0.20      0.59 o 
  -9   3   5        1.62        1.22      0.57 o 
  -8   3   5       35.01       25.06      0.71 o 
  -7   3   5       10.50        8.06      0.60 o 
  -6   3   5       67.20       62.67      0.84 o 
  -5   3   5       11.61       11.31      0.46 o 
  -4   3   5       27.67       23.08      0.52 o 
  -3   3   5       88.42       97.02      0.99 o 
  -2   3   5       50.15       49.70      0.88 o 
  -1   3   5       47.18       52.13      0.66 o 
   0   3   5        3.21        3.28      0.44 o 
   1   3   5       99.30       97.14      0.86 o 
   2   3   5       79.07       76.56      0.81 o 
   3   3   5      243.93      235.18      1.86 o 
   4   3   5        3.62        0.50      0.59 o 
   5   3   5       65.42       68.60      0.99 o 
   6   3   5       20.42       18.38      1.25 o 
   7   3   5        0.01        0.17      1.14 o 
   8   3   5       28.31       28.38      1.41 o 
   9   3   5       33.27       29.44      1.55 o 
  10   3   5       70.87       75.66      1.95 o 
  11   3   5        2.66        4.32      1.43 o 
  12   3   5        3.76        5.57      1.37 o 
  13   3   5        2.56        0.98      1.50 o 
 -13   4   5        0.39        0.12      0.60 o 
 -12   4   5       11.76       10.44      1.56 o 
 -11   4   5       15.54       17.10      1.07 o 
 -10   4   5        0.60        2.11      0.87 o 
  -9   4   5        3.31        3.03      0.89 o 
  -8   4   5        3.23        4.33      0.91 o 
  -7   4   5        5.50        5.91      0.91 o 
  -6   4   5       10.97       11.93      0.98 o 
  -5   4   5       10.79       11.39      0.99 o 
  -4   4   5        3.49        4.10      0.61 o 
  -3   4   5       41.25       38.77      0.86 o 
  -2   4   5      108.67      104.16      1.25 o 
  -1   4   5       34.57       34.92      2.30 o 
   0   4   5        9.62       11.07      1.02 o 
   1   4   5        0.21        1.73      0.72 o 
   2   4   5        2.29        4.45      0.62 o 
   3   4   5       12.35       14.44      0.81 o 
   4   4   5        3.59        3.26      0.65 o 
   5   4   5       23.50       22.03      0.92 o 
   6   4   5        7.64        9.05      1.67 o 
   7   4   5        0.25       -0.12      1.20 o 
   8   4   5        1.89        2.63      1.27 o 
   9   4   5        4.77        8.42      1.37 o 
  10   4   5        6.55        8.19      1.49 o 
  -7   5   5        3.56        3.53      1.14 o 
  -6   5   5        2.38        1.75      1.02 o 
  -5   5   5        0.76        0.67      1.04 o 
  -4   5   5        0.74        0.75      0.97 o 
  -3   5   5        0.69        1.48      0.65 o 
  -2   5   5        0.04        1.53      1.42 o 
  -1   5   5        4.12        5.30      0.72 o 
   0   5   5        6.90        5.02      1.19 o 
   1   5   5        0.33        2.39      0.72 o 
   2   5   5        0.25        2.25      2.51 o 
   3   5   5        0.50       -0.88      0.90 o 
   4   5   5        3.93        5.14      0.95 o 
 -19   0   6        0.10       -1.03      1.03 o 
 -18   0   6        4.29        3.68      1.00 o 
 -17   0   6        8.15        8.55      1.03 o 
 -16   0   6        3.48        3.32      0.99 o 
 -15   0   6        1.24        0.93      0.97 o 
 -14   0   6        0.74       -0.98      0.98 o 
 -13   0   6        0.22       -0.98      0.98 o 
 -12   0   6       15.57       14.58      1.06 o 
 -11   0   6      112.90      118.35      1.66 o 
 -10   0   6       62.02       63.42      1.32 o 
  -9   0   6      145.06      138.50      1.68 o 
  -8   0   6        0.93       -0.18      0.84 o 
  -7   0   6        3.30        0.88      0.82 o 
  -6   0   6      630.24      626.97      2.99 o 
  -5   0   6      438.35      456.86      2.54 o 
  -4   0   6      224.75      245.84      1.92 o 
  -3   0   6        2.10        2.92      0.80 o 
  -2   0   6       95.20       75.53      1.23 o 
  -1   0   6       44.14       45.90      1.09 o 
   0   0   6      433.51      421.09      5.41 o 
   1   0   6        8.24        8.72      0.41 o 
   2   0   6       57.87       64.97      1.20 o 
   3   0   6       45.68       44.38      1.07 o 
   4   0   6      222.52      211.65      1.89 o 
   5   0   6        9.80       10.70      0.96 o 
   6   0   6      415.20      402.93      2.69 o 
   7   0   6        9.40       11.51      1.01 o 
   8   0   6      172.91      162.70      1.93 o 
   9   0   6      153.01      143.56      1.90 o 
  10   0   6      113.72      102.68      1.73 o 
  11   0   6       25.32       19.96      1.19 o 
  12   0   6       39.62       38.24      1.46 o 
  13   0   6       41.41       40.30      1.52 o 
  14   0   6       10.60        9.87      1.24 o 
  15   0   6       27.29       29.36      1.54 o 
 -19   1   6        0.40        2.18      0.74 o 
 -18   1   6        0.24        1.18      0.85 o 
 -17   1   6        0.15        0.07      0.68 o 
 -16   1   6        0.39       -0.65      0.65 o 
 -15   1   6        0.07        0.47      0.89 o 
 -14   1   6        5.80        4.82      2.44 o 
 -13   1   6       29.32       26.54      4.03 o 
 -12   1   6        0.27        1.18      0.91 o 
 -11   1   6      152.46      159.09      1.34 o 
 -10   1   6        0.86        1.31      0.65 o 
  -9   1   6        9.04       14.75      1.01 o 
  -8   1   6        7.60        6.45      0.63 o 
  -7   1   6        1.82        2.83      0.58 o 
  -6   1   6       44.73       42.59      1.13 o 
  -5   1   6       11.87       16.24      0.66 o 
  -4   1   6       31.60       43.29      0.74 o 
  -3   1   6      123.20      136.93      1.06 o 
  -2   1   6       75.29       86.58      0.91 o 
  -1   1   6       40.92       42.58      1.03 o 
   0   1   6       15.08       18.83      0.69 o 
   1   1   6       13.40       10.89      0.43 o 
   2   1   6       47.10       45.49      0.72 o 
   3   1   6      706.45      688.06      6.12 o 
   4   1   6       92.02       96.16      1.65 o 
   5   1   6      168.88      163.41      1.28 o 
   6   1   6       64.70       61.27      3.82 o 
   7   1   6      165.22      166.55      2.10 o 
   8   1   6        1.02        0.19      0.67 o 
   9   1   6        9.09       10.93      0.71 o 
  10   1   6        9.92        8.86      1.18 o 
  11   1   6        1.55       -0.80      1.05 o 
  12   1   6       10.13        9.17      1.23 o 
  13   1   6       18.97       22.24      1.42 o 
  14   1   6        0.50        0.78      1.27 o 
  15   1   6       23.79       24.06      1.69 o 
 -18   2   6        0.02        0.34      1.08 o 
 -17   2   6        1.33        2.53      1.10 o 
 -16   2   6        3.44        4.37      1.06 o 
 -15   2   6        0.17        0.07      0.92 o 
 -14   2   6        0.00        0.17      0.86 o 
 -13   2   6        2.91        2.64      1.51 o 
 -12   2   6        0.42        1.33      1.24 o 
 -11   2   6       10.43       13.22      1.87 o 
 -10   2   6        5.42        3.79      0.66 o 
  -9   2   6       74.12       62.83      0.94 o 
  -8   2   6        0.32        1.10      0.61 o 
  -7   2   6       11.39       16.05      2.14 o 
  -6   2   6       91.57       87.75      3.29 o 
  -5   2   6       14.68       13.06      0.61 o 
  -4   2   6       27.08       26.92      0.53 o 
  -3   2   6       13.01       15.03      0.71 o 
  -2   2   6       46.52       48.24      0.75 o 
  -1   2   6        8.74        9.14      0.38 o 
   0   2   6        0.18        0.29      0.33 o 
   1   2   6        6.85        7.98      0.37 o 
   2   2   6       44.01       43.33      1.03 o 
   3   2   6        8.19        7.63      0.54 o 
   4   2   6        4.76        5.01      1.27 o 
   5   2   6       71.36       73.04      1.62 o 
   6   2   6        3.86        4.94      1.20 o 
   7   2   6      102.00       90.20      1.79 o 
   8   2   6       10.16        8.52      1.13 o 
   9   2   6        8.39        9.75      1.19 o 
  10   2   6       31.32       28.82      1.43 o 
  11   2   6        3.25        2.08      1.20 o 
  12   2   6        0.68        0.53      1.34 o 
  13   2   6        0.15        1.59      1.40 o 
 -16   3   6        0.81        0.22      0.97 o 
 -15   3   6        0.34        1.10      1.73 o 
 -14   3   6        0.40        0.82      0.61 o 
 -13   3   6        4.95        3.88      0.63 o 
 -12   3   6        0.01        0.48      0.59 o 
 -11   3   6       19.47       19.55      0.75 o 
 -10   3   6        0.06        0.58      0.59 o 
  -9   3   6       20.96       17.43      1.40 o 
  -8   3   6       17.98       16.56      0.92 o 
  -7   3   6        9.88        7.71      0.60 o 
  -6   3   6       40.00       39.77      0.81 o 
  -5   3   6        2.07        2.83      0.57 o 
  -4   3   6       36.04       26.40      0.55 o 
  -3   3   6        5.04        3.75      0.43 o 
  -2   3   6        0.79        0.65      0.40 o 
  -1   3   6       11.71       10.65      0.47 o 
   0   3   6       42.16       33.71      0.91 o 
   1   3   6       73.95       75.68      1.09 o 
   2   3   6       92.42       90.54      1.04 o 
   3   3   6       20.49       23.15      0.57 o 
   4   3   6        2.49        2.30      0.55 o 
   5   3   6        8.05        5.72      1.08 o 
   6   3   6        3.82        4.15      1.09 o 
   7   3   6        2.18        3.46      1.18 o 
   8   3   6       18.73       18.97      1.49 o 
   9   3   6       14.48       11.49      1.33 o 
  10   3   6        1.60        3.60      1.35 o 
  11   3   6       28.11       36.01      1.76 o 
 -12   4   6        1.39        2.02      0.89 o 
 -11   4   6        5.34        6.72      0.94 o 
 -10   4   6        0.00        0.74      0.92 o 
  -9   4   6        3.75        7.71      1.01 o 
  -8   4   6        2.21        2.58      0.92 o 
  -7   4   6        4.31        4.64      0.89 o 
  -6   4   6        0.73        1.95      0.89 o 
  -5   4   6        8.79       15.39      1.08 o 
  -4   4   6       19.69       22.09      1.56 o 
  -3   4   6        6.97        9.70      0.67 o 
  -2   4   6       13.70       13.58      0.73 o 
  -1   4   6       19.31       21.33      0.76 o 
   0   4   6       73.19       65.43      1.03 o 
   1   4   6       25.49       23.24      2.17 o 
   2   4   6        2.44        2.16      0.50 o 
   3   4   6        0.66        1.67      0.50 o 
   4   4   6        2.02        1.81      0.49 o 
   5   4   6       29.56       27.03      2.22 o 
   6   4   6        4.67        5.35      1.02 o 
   7   4   6        0.01        0.31      1.66 o 
   8   4   6       22.59       26.24      1.63 o 
  -3   5   6       15.87       14.41      0.77 o 
  -2   5   6        0.54        1.66      0.98 o 
  -1   5   6        1.32        1.41      0.64 o 
 -18   1   7        5.07        7.30      3.38 o 
 -17   1   7        0.24        1.76      1.01 o 
 -16   1   7        0.05        0.63      1.00 o 
 -15   1   7        0.71       -0.76      0.96 o 
 -14   1   7        1.43       -0.17      0.72 o 
 -13   1   7        1.33        1.06      0.74 o 
 -12   1   7        2.21        2.89      0.84 o 
 -11   1   7       67.38       72.49      1.09 o 
 -10   1   7       21.54       22.75      1.16 o 
  -9   1   7       17.22       18.09      0.78 o 
  -8   1   7        5.69        4.59      0.68 o 
  -7   1   7       53.11       48.12      1.50 o 
  -6   1   7        7.05        7.37      0.68 o 
  -5   1   7       14.71       14.47      0.71 o 
  -4   1   7        8.35        9.32      0.65 o 
  -3   1   7        2.24        2.38      0.60 o 
  -2   1   7       12.33       12.30      0.65 o 
  -1   1   7       22.52       24.99      0.82 o 
   0   1   7       11.18       10.78      0.95 o 
   1   1   7       15.16       14.21      0.69 o 
   2   1   7       59.38       56.89      0.97 o 
   3   1   7        1.58        1.12      0.64 o 
   4   1   7        5.33        4.39      0.68 o 
   5   1   7      116.87      104.81      2.24 o 
   6   1   7       43.11       37.89      2.08 o 
   7   1   7      112.60      112.70      1.24 o 
   8   1   7        1.08        0.17      0.66 o 
   9   1   7        3.39        3.07      1.11 o 
  10   1   7        7.97        7.82      1.14 o 
  11   1   7        5.67        4.46      1.17 o 
  13   1   7        3.96        2.52      1.30 o 
 -15   2   7        2.74        0.14      0.71 o 
 -14   2   7        3.02       -0.19      1.04 o 
 -13   2   7       22.67       21.55      0.86 o 
 -12   2   7       19.87       19.68      0.84 o 
 -11   2   7       46.32       50.20      1.00 o 
 -10   2   7        9.22       10.87      0.73 o 
  -9   2   7        0.19        1.25      0.66 o 
  -8   2   7        4.04        4.79      0.66 o 
  -7   2   7        4.36        5.62      0.94 o 
  -6   2   7        3.99        3.69      0.63 o 
  -5   2   7        0.85        0.81      0.76 o 
  -4   2   7       13.30       14.14      0.65 o 
  -3   2   7        3.33        3.03      0.57 o 
  -2   2   7       65.10       67.48      0.91 o 
  -1   2   7       14.61       12.59      0.63 o 
   0   2   7       86.63       78.38      1.54 o 
   1   2   7        4.40        6.22      1.05 o 
   2   2   7      235.41      228.39      2.34 o 
   3   2   7       92.72       86.42      1.00 o 
   4   2   7       55.31       51.81      1.56 o 
   5   2   7       10.03       10.90      1.18 o 
   6   2   7       13.50       10.14      1.20 o 
   7   2   7        6.43        3.48      1.13 o 
   8   2   7        1.38        1.33      1.18 o 
   9   2   7        0.87        2.64      1.24 o 
  10   2   7       10.31        8.75      1.35 o 
  11   2   7       17.02       15.66      1.36 o 
  12   2   7        7.90        6.88      1.38 o 
 -15   3   7        0.05        0.41      0.84 o 
 -14   3   7        0.15        0.56      0.84 o 
 -13   3   7        3.25        1.89      0.72 o 
 -12   3   7        1.54        0.20      1.20 o 
 -11   3   7        0.17        0.21      0.84 o 
 -10   3   7        0.08        0.40      0.58 o 
  -9   3   7       12.01       11.21      0.67 o 
  -8   3   7        0.84        1.47      0.56 o 
  -7   3   7        5.47        3.15      0.60 o 
  -6   3   7       31.89       35.53      1.18 o 
  -5   3   7       18.00       16.33      0.97 o 
  -4   3   7        5.53        6.72      0.64 o 
  -3   3   7        0.42        2.36      0.63 o 
  -2   3   7       76.70       74.30      1.04 o 
  -1   3   7       47.20       45.40      1.21 o 
   0   3   7       12.84       15.18      0.69 o 
   1   3   7        1.59        1.47      0.42 o 
   2   3   7        4.10        2.48      0.43 o 
   3   3   7       21.95       20.45      1.28 o 
   4   3   7       11.51       10.46      0.67 o 
   5   3   7       10.20       13.06      1.32 o 
   6   3   7        2.49        1.32      1.19 o 
   7   3   7       71.12       74.80      1.84 o 
   8   3   7        3.74        6.06      1.34 o 
   9   3   7        0.26        0.45      1.38 o 
  10   3   7        1.35       -0.26      1.31 o 
 -11   4   7        4.81        5.82      1.02 o 
 -10   4   7        3.78        4.37      0.94 o 
  -9   4   7        0.08        0.14      0.86 o 
  -8   4   7        0.88        1.21      0.89 o 
  -7   4   7        2.37        3.51      1.00 o 
  -6   4   7       31.41       27.31      1.19 o 
  -5   4   7       55.57       47.83      1.44 o 
  -4   4   7        2.15        2.40      0.86 o 
  -3   4   7        0.00        0.54      0.81 o 
  -2   4   7        0.95        0.24      0.53 o 
  -1   4   7        0.68        0.79      0.60 o 
   0   4   7        0.16        0.48      1.25 o 
   1   4   7        3.28        2.89      0.80 o 
   2   4   7        1.45        1.23      0.63 o 
   3   4   7        2.71        4.32      0.68 o 
   4   4   7        0.69        1.03      0.65 o 
   5   4   7       10.05        9.49      1.63 o 
   6   4   7       14.73       16.47      2.57 o 
 -17   0   8        0.82        1.01      1.10 o 
 -16   0   8        2.89        2.57      1.10 o 
 -15   0   8        1.93        3.04      1.14 o 
 -14   0   8        0.05        3.09      1.12 o 
 -13   0   8       26.21       28.77      1.33 o 
 -12   0   8       65.87       86.22      1.76 o 
 -11   0   8       21.98       30.99      1.38 o 
 -10   0   8       41.74       49.36      1.50 o 
  -9   0   8       43.63       39.05      1.37 o 
  -8   0   8       14.36       11.78      1.14 o 
  -7   0   8       52.07       54.56      1.42 o 
  -6   0   8        1.65        1.77      0.98 o 
  -5   0   8        2.45        3.60      1.03 o 
  -4   0   8       22.27       19.80      1.11 o 
  -3   0   8       84.27       81.19      1.52 o 
  -2   0   8        0.91        2.70      1.03 o 
  -1   0   8        2.58        1.96      1.02 o 
   0   0   8       54.68       58.38      1.48 o 
   1   0   8      165.76      174.09      2.12 o 
   2   0   8       77.91       76.08      1.58 o 
   3   0   8       96.88       92.91      1.68 o 
   4   0   8      115.41      113.92      1.80 o 
   5   0   8       53.92       51.56      1.44 o 
   6   0   8        3.72        3.00      1.01 o 
   7   0   8       97.20       93.28      1.77 o 
   8   0   8       14.51       13.28      1.14 o 
   9   0   8        4.77        4.65      1.07 o 
  10   0   8       44.62       42.65      1.43 o 
  11   0   8        2.52        2.46      1.10 o 
  12   0   8       32.03       35.17      1.61 o 
 -17   1   8        0.92       -0.81      0.81 o 
 -16   1   8        1.04       -0.37      0.77 o 
 -15   1   8        1.01        1.24      1.19 o 
 -14   1   8       20.29       21.15      1.81 o 
 -13   1   8        0.46        1.77      0.80 o 
 -12   1   8        8.01        9.98      0.82 o 
 -11   1   8        4.07        5.84      0.80 o 
 -10   1   8        1.18        0.93      0.75 o 
  -9   1   8        3.09        2.71      0.73 o 
  -8   1   8       12.13       14.40      0.80 o 
  -7   1   8        0.87        1.33      0.69 o 
  -6   1   8       14.19       17.64      0.80 o 
  -5   1   8       21.26       26.16      0.83 o 
  -4   1   8        2.13        3.38      0.68 o 
  -3   1   8        0.27       -0.12      0.73 o 
  -2   1   8        9.17        7.73      1.12 o 
  -1   1   8        0.05        1.71      1.83 o 
   0   1   8      197.33      207.30      4.05 o 
   1   1   8        3.63        3.70      0.79 o 
   2   1   8      181.13      191.28      2.59 o 
   3   1   8       32.44       34.33      0.88 o 
   4   1   8        2.32        2.15      0.69 o 
   5   1   8        0.03       -0.63      0.68 o 
   6   1   8       28.37       27.39      0.89 o 
   7   1   8       36.37       34.77      1.42 o 
   8   1   8        8.66        9.72      1.25 o 
   9   1   8        1.97        1.60      1.19 o 
  10   1   8        7.71       11.68      1.27 o 
  11   1   8        0.06       -0.72      1.20 o 
 -16   2   8        0.37        1.57      1.08 o 
 -15   2   8        0.13        1.31      1.14 o 
 -14   2   8        0.56        0.94      0.85 o 
 -13   2   8        2.15        1.58      0.76 o 
 -12   2   8        7.14        4.39      0.77 o 
 -11   2   8        0.22        0.80      0.72 o 
 -10   2   8        2.97        2.42      0.71 o 
  -9   2   8        3.04        2.20      0.72 o 
  -8   2   8        0.07       -0.68      0.68 o 
  -7   2   8        3.17        3.86      0.70 o 
  -6   2   8        8.12        8.44      0.74 o 
  -5   2   8       24.30       25.72      0.79 o 
  -4   2   8        0.99        0.98      0.62 o 
  -3   2   8       22.92       23.64      0.77 o 
  -2   2   8        1.69        2.06      0.95 o 
  -1   2   8        0.47        1.61      1.04 o 
   0   2   8        1.15        0.99      1.02 o 
   1   2   8        0.16        0.05      0.99 o 
   2   2   8        1.39        2.38      1.10 o 
   3   2   8        4.28        2.57      1.14 o 
   4   2   8       43.48       38.73      1.47 o 
   5   2   8        6.30        5.29      1.17 o 
   6   2   8        0.01        0.65      1.18 o 
   7   2   8        7.00        4.58      1.24 o 
   8   2   8        0.07       -1.21      1.21 o 
   9   2   8        0.90        1.20      1.20 o 
  10   2   8        0.35        3.56      1.26 o 
 -13   3   8        0.03       -0.03      1.28 o 
 -12   3   8        0.34       -0.10      1.12 o 
 -11   3   8        1.16        0.64      0.65 o 
 -10   3   8        0.83        0.05      0.78 o 
  -9   3   8        9.12       11.12      1.11 o 
  -8   3   8        0.09        0.04      0.61 o 
  -7   3   8       17.15       14.26      2.10 o 
  -6   3   8        1.61        1.01      0.60 o 
  -5   3   8        0.89        0.19      0.62 o 
  -4   3   8       13.01       11.88      0.71 o 
  -3   3   8       36.24       27.83      0.82 o 
  -2   3   8        8.56        7.28      0.64 o 
  -1   3   8        2.21        2.86      0.85 o 
   0   3   8        4.67        4.96      1.42 o 
   1   3   8        0.01        0.31      0.55 o 
   2   3   8        0.04       -0.54      0.54 o 
   3   3   8        0.05        0.18      1.15 o 
   4   3   8        2.90        3.41      1.30 o 
   5   3   8        4.34        2.16      1.30 o 
   6   3   8        5.24        3.23      1.25 o 
   7   3   8        4.54        7.95      1.31 o 
  -8   4   8        4.23        4.05      1.02 o 
  -7   4   8       12.47       11.64      1.07 o 
  -6   4   8        0.31       -0.05      0.84 o 
  -5   4   8        0.50       -0.54      0.88 o 
  -4   4   8        7.44        6.21      0.92 o 
  -3   4   8       13.93       11.20      0.93 o 
  -2   4   8        3.46        3.75      0.79 o 
  -1   4   8        0.23        1.40      0.78 o 
   0   4   8        1.33        4.75      0.86 o 
   1   4   8        2.10        4.39      1.58 o 
   2   4   8       27.26       26.94      4.84 o 
 -15   1   9        1.16        4.96      1.26 o 
 -14   1   9       21.50       23.47      1.02 o 
 -13   1   9        0.93        0.95      0.83 o 
 -12   1   9       24.67       24.93      1.01 o 
 -11   1   9        2.35        2.02      0.82 o 
 -10   1   9        0.26       -0.06      0.79 o 
  -9   1   9        0.57        1.82      0.81 o 
  -8   1   9        0.42        0.98      0.73 o 
  -7   1   9        5.00        3.55      0.79 o 
  -6   1   9        0.03       -0.66      0.75 o 
  -5   1   9       21.47       22.44      0.87 o 
  -4   1   9        8.63        8.74      1.02 o 
  -3   1   9        4.02        3.40      0.73 o 
  -2   1   9        0.14        1.66      0.95 o 
  -1   1   9       31.60       31.48      1.30 o 
   0   1   9        8.91       10.65      0.83 o 
   1   1   9        7.90        9.03      0.82 o 
   2   1   9      131.00      134.27      5.98 o 
   3   1   9       48.30       47.44      1.02 o 
   4   1   9        3.94        3.13      0.70 o 
   5   1   9        7.32        7.16      1.30 o 
   6   1   9        1.87        1.29      1.19 o 
   7   1   9        2.10        3.40      1.18 o 
   8   1   9        5.49        5.10      1.18 o 
   9   1   9        0.04       -0.52      1.16 o 
 -14   2   9        1.54        3.00      0.84 o 
 -13   2   9        0.14        2.59      1.55 o 
 -12   2   9        0.02        1.39      0.80 o 
 -11   2   9        0.10       -0.12      0.78 o 
 -10   2   9        0.01       -0.69      1.03 o 
  -9   2   9        0.14       -0.16      0.74 o 
  -8   2   9        0.11        0.12      0.76 o 
  -7   2   9        5.75        6.28      0.80 o 
  -6   2   9        3.83        3.46      0.70 o 
  -5   2   9       18.92       21.86      1.55 o 
  -4   2   9        2.58        3.29      0.69 o 
  -3   2   9        0.05       -1.05      1.05 o 
  -2   2   9        6.24        5.31      1.12 o 
  -1   2   9       14.32       14.08      1.22 o 
   0   2   9       23.23       23.79      1.31 o 
   1   2   9        3.58        1.85      1.03 o 
   2   2   9        0.89        0.60      1.10 o 
   3   2   9        1.50        0.55      1.13 o 
   4   2   9        0.00       -1.11      1.11 o 
   5   2   9        0.91        1.59      1.18 o 
   6   2   9        3.92        4.49      1.22 o 
   7   2   9        4.30        3.05      1.22 o 
 -11   3   9        0.08        0.43      2.11 o 
 -10   3   9        0.67       -0.54      0.88 o 
  -9   3   9        5.81        6.23      0.68 o 
  -8   3   9        1.17        1.20      2.10 o 
  -7   3   9        0.44        0.05      1.21 o 
  -6   3   9        1.10        0.64      0.61 o 
  -5   3   9       25.00       21.61      1.20 o 
  -4   3   9        8.59        8.92      0.70 o 
  -3   3   9        0.43       -0.27      0.57 o 
  -2   3   9        0.09        0.20      0.58 o 
  -1   3   9        0.52        1.11      1.36 o 
   0   3   9       27.07       28.75      0.86 o 
   1   3   9       22.16       19.09      0.97 o 
   2   3   9        1.66        0.26      1.21 o 
   3   3   9        5.55        5.90      1.36 o 
   4   3   9       11.00       17.45      1.53 o 
 -14   0  10       16.76       26.77      1.59 o 
 -13   0  10       16.12       19.55      1.46 o 
 -12   0  10        0.36        0.16      1.22 o 
 -11   0  10        0.12       -0.09      1.17 o 
 -10   0  10        0.37       -0.85      1.16 o 
  -9   0  10        0.08        0.41      1.17 o 
  -8   0  10        1.21        3.06      1.21 o 
  -7   0  10        9.26       11.23      1.19 o 
  -6   0  10       16.84       15.17      1.30 o 
  -5   0  10        3.32        5.00      1.19 o 
  -4   0  10        7.93        9.50      1.25 o 
  -3   0  10       26.41       30.55      1.50 o 
  -2   0  10       14.61       16.92      1.39 o 
  -1   0  10       60.15       63.99      1.73 o 
   0   0  10       46.19       55.37      1.74 o 
   1   0  10      135.42      147.35      2.27 o 
   2   0  10        0.03        0.70      1.15 o 
   3   0  10       32.12       31.44      1.41 o 
   4   0  10       11.24       10.82      1.23 o 
   5   0  10        0.00       -1.17      1.17 o 
   7   0  10       16.68       23.12      1.45 o 
 -13   1  10        0.25        2.02      1.76 o 
 -12   1  10        0.30        1.70      0.91 o 
 -11   1  10        0.55        2.02      1.41 o 
 -10   1  10        0.06       -0.13      0.84 o 
  -9   1  10        2.20        0.57      0.85 o 
  -8   1  10        3.10        0.66      0.82 o 
  -7   1  10        0.13        0.69      0.80 o 
  -6   1  10        0.00        2.38      1.20 o 
  -5   1  10        3.99        4.15      1.06 o 
  -4   1  10        2.70        2.46      0.76 o 
  -3   1  10        6.35        6.82      0.80 o 
  -2   1  10        4.01        6.18      1.50 o 
  -1   1  10       11.69       14.18      2.34 o 
   0   1  10        4.43        5.72      1.15 o 
   1   1  10        6.54        8.63      0.83 o 
   2   1  10        0.01        2.67      1.02 o 
   3   1  10        0.17       -1.22      1.22 o 
   4   1  10       21.93       23.50      1.11 o 
   5   1  10        3.37        1.47      1.19 o 
   6   1  10        0.13        0.91      1.19 o 
 -11   2  10        0.71        1.56      1.73 o 
 -10   2  10        0.15        1.64      0.86 o 
  -9   2  10        1.98        4.32      0.91 o 
  -8   2  10        5.00        3.28      1.11 o 
  -7   2  10        6.08        5.28      1.34 o 
  -6   2  10       16.28       17.50      1.59 o 
  -5   2  10        0.19        1.22      0.73 o 
  -4   2  10        0.60       -1.07      1.07 o 
  -3   2  10        3.53        2.52      1.17 o 
  -2   2  10        0.00        0.61      1.19 o 
  -1   2  10        6.38        8.08      1.19 o 
   0   2  10        6.21        6.30      1.16 o 
   1   2  10        4.70        2.20      1.12 o 
   2   2  10        1.94        1.21      1.16 o 
   3   2  10        1.30        1.41      1.32 o 
  -5   3  10        0.66        0.70      0.64 o 
  -4   3  10        0.08        0.70      0.86 o 
  -3   3  10        1.94        1.15      1.10 o 
  -2   3  10        0.53        0.62      1.22 o 
 -10   1  11        0.31       -1.19      1.19 o 
  -9   1  11        0.70        1.07      0.89 o 
  -8   1  11       10.36       13.81      0.98 o 
  -7   1  11        0.62        2.58      0.86 o 
  -6   1  11        6.11        3.29      0.88 o 
  -5   1  11        0.20        0.19      0.79 o 
  -4   1  11        0.78        3.54      1.35 o 
  -3   1  11        1.03        0.14      1.49 o 
  -2   1  11        0.49        2.36      1.36 o 
  -1   1  11       47.13       52.34      1.53 o 
   0   1  11        7.93        7.72      1.54 o 
   1   1  11        3.14        4.70      2.11 o 
   2   1  11        3.11        2.18      0.80 o 
  -4   2  11        0.07       -1.09      1.09 o 
                                                 
